# Supplementary material for: Exploring inflammatory bowel disease therapy targets through druggability genes: a Mendelian randomization study
Source: Front Immunol. 2024 Apr 18;15:1352712. doi: 10.3389/fimmu.2024.1352712 (PMC11069403; doi:10.3389/fimmu.2024.1352712)
Supplement: Supplementary file 1 [file Table_1.xlsx]

## Sheet: Supplementary Table 1
Supplementary Table 1. Druggable genes and inflammatory bowel disease showed significant MR results and sensitivity analyses in both discovery and replication analyses.
	Outcome	Exposure	Methods	N SNP	BETA	SE	Pval	OR	OR_LCI95	OR_UCL95	Bonferroni	Heterogeneity			Pleiotropy			MR-Steiger
												Q	Q_df	Q_pval	Egger_intercept	SE	Pval	Correct_causal_direction	Steiger_pval
1	Inflammatory bowel disease	GPX1	Inverse variance weighted	2	-1.45268	0.14603	2.58e-23	0.233943	0.175714	0.311468	6.81e-20	0.0037301	1	0.9513	NA	NA	NA	TRUE	0.00218263
			Maximum likelihood	2	-1.45295	0.183149	2.14e-15	0.233878	0.163339	0.33488
			Robust adjusted profile score (RAPS)	2	-1.45295	0.19095	2.76e-14	0.233878	0.160861	0.34004
2	Inflammatory bowel disease	DAG1	Inverse variance weighted	3	1.49854	0.158591	3.42e-21	4.47513	3.27952	6.10663	9.03e-18	1.73603	2	0.419783	0.175196	0.181721	0.511637	TRUE	0.00414783
			MR Egger	3	-0.594013	2.17627	0.830367	0.552107	0.00775436	39.3099
			Weighted median	3	1.43987	0.221678	8.29e-11	4.22013	2.73294	6.51662
			Robust adjusted profile score (RAPS)	3	1.50489	0.206395	3.07e-13	4.50366	3.00524	6.74921
			Maximum likelihood	3	1.50491	0.196746	2.03e-14	4.50377	3.06269	6.62292
3	Inflammatory bowel disease	SLC22A5	Inverse variance weighted	25	-0.207004	0.023976	5.93e-18	0.813016	0.775694	0.852134	1.57e-14	39.0546	24	0.0269508	0.0927573	0.0420566	0.0376815	TRUE	0
			MR Egger	25	-0.436094	0.106227	0.000432979	0.646557	0.52503	0.796212
			Robust adjusted profile score (RAPS)	25	-0.217788	0.0233304	1.01e-20	0.804296	0.768346	0.841928
			Weighted median	25	-0.222661	0.0268353	1.06e-16	0.800386	0.759376	0.843611
			Maximum likelihood	25	-0.206364	0.0189089	9.92e-28	0.813537	0.783938	0.844253
4	Inflammatory bowel disease	RNASET2	Inverse variance weighted	34	-0.112173	0.0145097	1.07e-14	0.89389	0.868826	0.919676	2.82e-11	34.5523	33	0.39357	0.0085893	0.0135888	0.531822	TRUE	0
			MR Egger	34	-0.12896	0.0303278	0.000171575	0.879009	0.828281	0.932844
			Robust adjusted profile score (RAPS)	34	-0.110937	0.0185	2.02e-09	0.894995	0.863124	0.928044
			Maximum likelihood	34	-0.112357	0.0142142	2.69e-15	0.893726	0.86917	0.918975
			Weighted median	34	-0.133518	0.0206878	1.09e-10	0.875012	0.840241	0.911221
5	Inflammatory bowel disease	SULT1A2	Inverse variance weighted	19	0.228714	0.0309693	1.52e-13	1.25698	1.18295	1.33564	4.02e-10	26.1844	18	0.0956151	0.0359264	0.0254428	0.17598	TRUE	0
			MR Egger	19	0.137554	0.0712514	0.070394	1.14746	0.997903	1.31944
			Maximum likelihood	19	0.231397	0.0261545	8.96e-19	1.26036	1.19738	1.32665
			Weighted median	19	0.221894	0.0347637	1.74e-10	1.24844	1.16621	1.33647
			Robust adjusted profile score (RAPS)	19	0.243337	0.0393899	6.51e-10	1.2755	1.18073	1.37787
6	Inflammatory bowel disease	LNPEP	Inverse variance weighted	22	0.270915	0.0370673	2.7e-13	1.31116	1.21928	1.40997	7.12e-10	20.4946	21	0.490158	-0.0182158	0.014117	0.21165	TRUE	2.02e-271
			MR Egger	22	0.361019	0.0790572	0.00018737	1.43479	1.22883	1.67526
			Weighted median	22	0.278588	0.0487954	1.13e-08	1.32126	1.20075	1.45387
			Maximum likelihood	22	0.273844	0.0375754	3.15e-13	1.31501	1.22164	1.41551
			Robust adjusted profile score (RAPS)	22	0.271877	0.0386954	2.12e-12	1.31242	1.21657	1.41584
7	Inflammatory bowel disease	EDN3	Inverse variance weighted	16	-0.367742	0.0543741	1.35e-11	0.692296	0.622311	0.770151	3.56e-08	6.54709	15	0.969022	-0.00492113	0.01457	0.740557	TRUE	4.16e-130
			MR Egger	16	-0.33628	0.107858	0.00756033	0.714423	0.578288	0.882605
			Robust adjusted profile score (RAPS)	16	-0.369194	0.0573102	1.18e-10	0.691292	0.617843	0.773472
			Weighted median	16	-0.349833	0.0700231	5.85e-07	0.704806	0.614419	0.80849
			Maximum likelihood	16	-0.367838	0.0552531	2.79e-11	0.692229	0.62118	0.771405
8	Inflammatory bowel disease	GPBAR1	Inverse variance weighted	14	0.409069	0.0604978	1.36e-11	1.50541	1.33709	1.69493	3.6e-08	15.7031	13	0.265535	-0.0240973	0.0381229	0.539181	TRUE	2.86e-119
			Weighted median	14	0.400477	0.0671473	2.46e-09	1.49254	1.30848	1.70248
			MR Egger	14	0.530184	0.201373	0.0218608	1.69924	1.1451	2.52156
			Maximum likelihood	14	0.413179	0.0562605	2.07e-13	1.51162	1.35379	1.68784
			Robust adjusted profile score (RAPS)	14	0.393373	0.0577545	9.68e-12	1.48197	1.32336	1.65959
9	Inflammatory bowel disease	IL1RL1	Inverse variance weighted	15	-0.414261	0.0616055	1.76e-11	0.660828	0.585665	0.745639	4.66e-08	18.5973	14	0.180913	0.01101	0.0186195	0.564451	TRUE	4.42e-125
			Maximum likelihood	15	-0.411386	0.0546938	5.41e-14	0.662731	0.595362	0.737723
			Weighted median	15	-0.491442	0.0722602	1.04e-11	0.611744	0.530958	0.704821
			MR Egger	15	-0.484875	0.135059	0.00329368	0.615774	0.47256	0.802391
			Robust adjusted profile score (RAPS)	15	-0.438748	0.0566443	9.51e-15	0.644843	0.577082	0.720561
10	Inflammatory bowel disease	CXCR2	Inverse variance weighted	23	-0.287905	0.0441723	7.14e-11	0.749833	0.687645	0.817645	1.88e-07	23.3903	22	0.37998	-0.0233956	0.019803	0.250643	TRUE	1.94e-204
			Robust adjusted profile score (RAPS)	23	-0.285959	0.0451236	2.34e-10	0.751293	0.687701	0.820766
			Maximum likelihood	23	-0.286122	0.043652	5.58e-11	0.751171	0.689575	0.818269
			MR Egger	23	-0.176414	0.104031	0.104703	0.838271	0.683646	1.02787
			Weighted median	23	-0.27568	0.0579137	1.93e-06	0.759056	0.677605	0.850297
11	Inflammatory bowel disease	THBS3	Inverse variance weighted	24	0.160511	0.0248789	1.11e-10	1.17411	1.11823	1.23278	2.92e-07	23.8006	23	0.41492	-0.0165167	0.0350509	0.642122	TRUE	0
			Robust adjusted profile score (RAPS)	24	0.161149	0.0275406	4.88e-09	1.17486	1.11312	1.24002
			Weighted median	24	0.148926	0.0345748	1.65e-05	1.16059	1.08454	1.24196
			MR Egger	24	0.209525	0.107051	0.0631252	1.23309	0.999705	1.52096
			Maximum likelihood	24	0.161454	0.0245679	4.97e-11	1.17522	1.11997	1.23319
12	Inflammatory bowel disease	CXCR1	Inverse variance weighted	21	-0.241426	0.0384057	3.25e-10	0.785507	0.728548	0.846918	8.59e-07	18.378	20	0.562525	-0.00851473	0.0203977	0.681039	TRUE	0
			MR Egger	21	-0.205906	0.0933573	0.0399302	0.81391	0.677811	0.977335
			Maximum likelihood	21	-0.240532	0.0387633	5.46e-10	0.78621	0.728689	0.84827
			Weighted median	21	-0.22297	0.0541692	3.85e-05	0.800139	0.719541	0.889765
			Robust adjusted profile score (RAPS)	21	-0.238206	0.0399701	2.53e-09	0.78804	0.728661	0.852259
13	Inflammatory bowel disease	GPR25	Inverse variance weighted	7	-0.851199	0.138627	8.24e-10	0.426903	0.325333	0.560183	2.18e-06	12.7103	6	0.0478737	-0.0198744	0.041273	0.650472	TRUE	2.31e-22
			Robust adjusted profile score (RAPS)	7	-0.847024	0.206821	4.21e-05	0.428689	0.28582	0.642971
			MR Egger	7	-0.656117	0.431469	0.188825	0.518862	0.22273	1.20872
			Maximum likelihood	7	-0.868183	0.103931	6.63e-17	0.419713	0.342361	0.514542
			Weighted median	7	-0.838587	0.12176	5.69e-12	0.432321	0.340535	0.548846
14	Inflammatory bowel disease	PRKCB	Inverse variance weighted	56	0.118052	0.0204346	7.6e-09	1.1253	1.08112	1.17129	2.01e-05	57.2112	55	0.393011	-0.0135067	0.00790077	0.0930916	TRUE	0
			Maximum likelihood	56	0.118896	0.0201435	3.58e-09	1.12625	1.08265	1.17161
			Weighted median	56	0.107831	0.0316844	0.000665834	1.11386	1.04679	1.18522
			Robust adjusted profile score (RAPS)	56	0.121159	0.0224075	6.41e-08	1.1288	1.0803	1.17948
			MR Egger	56	0.170036	0.0364435	2.07e-05	1.18535	1.10363	1.27311
15	Inflammatory bowel disease	IMPDH2	Robust adjusted profile score (RAPS)	1	-1.48461	0.342098	1.43e-05	0.22659	0.115889	0.443037	2.95e-05	NA	NA	NA	NA	NA	NA	TRUE	0.113721
			Wald ratio	1	-1.48461	0.259906	1.12e-08	0.22659	0.136146	0.377118
16	Inflammatory bowel disease	EFNA1	Inverse variance weighted	4	0.946622	0.165506	1.07e-08	2.57699	1.86308	3.56446	2.82e-05	1.88708	3	0.596171	0.0292616	0.038426	0.525897	TRUE	2.16e-07
			MR Egger	4	0.587227	0.500132	0.361219	1.79899	0.675007	4.79458
			Maximum likelihood	4	0.955777	0.183705	1.96e-07	2.60069	1.81433	3.72788
			Robust adjusted profile score (RAPS)	4	0.955763	0.194172	8.56e-07	2.60065	1.77746	3.80509
			Weighted median	4	0.917962	0.218587	2.67e-05	2.50418	1.63155	3.84353
17	Inflammatory bowel disease	NAGLU	Inverse variance weighted	6	0.550712	0.0971938	1.46e-08	1.73449	1.43363	2.09848	3.86e-05	7.28367	5	0.200384	0.0192375	0.0413511	0.66597	TRUE	1.24e-47
			MR Egger	6	0.410992	0.318433	0.266367	1.50831	0.808045	2.81545
			Robust adjusted profile score (RAPS)	6	0.524146	0.0853639	8.25e-10	1.68902	1.4288	1.99663
			Maximum likelihood	6	0.555243	0.0834958	2.93e-11	1.74236	1.47933	2.05216
			Weighted median	6	0.482162	0.0967842	6.3e-07	1.61957	1.33973	1.95787
18	Inflammatory bowel disease	PNMT	Wald ratio	1	-1.55415	0.281462	3.36e-08	0.21137	0.121747	0.366968	8.87e-05	NA	NA	NA	NA	NA	NA	TRUE	0.04176
			Robust adjusted profile score (RAPS)	1	-1.55415	0.360673	1.64e-05	0.21137	0.10424	0.428602
19	Inflammatory bowel disease	JAK2	Inverse variance weighted	19	0.46262	0.0882228	1.57e-07	1.58823	1.33603	1.88804	0.000415509	58.0387	18	4.23e-06	-0.0164839	0.0310083	0.601883	TRUE	1.04e-139
			Maximum likelihood	19	0.476169	0.0511315	1.25e-20	1.6099	1.45638	1.7796
			MR Egger	19	0.567299	0.216522	0.0179203	1.7635	1.15363	2.69576
			Weighted median	19	0.412232	0.0737239	2.25e-08	1.51018	1.307	1.74496
			Robust adjusted profile score (RAPS)	19	0.481045	0.120143	6.23e-05	1.61776	1.27834	2.04731
20	Inflammatory bowel disease	RPS6KA2	Inverse variance weighted	36	-0.213949	0.0415667	2.65e-07	0.80739	0.744219	0.875922	0.000698585	57.2678	35	0.0101724	0.022599	0.0101332	0.0324419	TRUE	0
			Robust adjusted profile score (RAPS)	36	-0.220823	0.0469177	2.52e-06	0.801859	0.731409	0.879093
			MR Egger	36	-0.349948	0.0725966	2.93e-05	0.704725	0.611258	0.812485
			Weighted median	36	-0.220444	0.0529671	3.16e-05	0.802162	0.723062	0.889916
			Maximum likelihood	36	-0.212012	0.0328559	1.1e-10	0.808955	0.758502	0.862764
21	Inflammatory bowel disease	STAT3	Inverse variance weighted	8	0.694838	0.135419	2.88e-07	2.00339	1.53636	2.61237	0.000761042	19.8558	7	0.00588972	0.106496	0.0440947	0.0522061	TRUE	9.84e-40
			Weighted median	8	0.624295	0.132954	2.66e-06	1.86693	1.43865	2.42271
			MR Egger	8	-0.0422506	0.322477	0.900043	0.958629	0.509511	1.80363
			Maximum likelihood	8	0.711809	0.0866365	2.1e-16	2.03767	1.71944	2.4148
			Robust adjusted profile score (RAPS)	8	0.620339	0.146055	2.16e-05	1.85956	1.39664	2.47591
22	Inflammatory bowel disease	SLC22A4	Inverse variance weighted	21	-0.267336	0.0550933	1.22e-06	0.765416	0.68707	0.852695	0.00322112	52.3766	20	0.000100317	-0.0556727	0.0450879	0.231973	TRUE	0
			Weighted median	21	-0.346882	0.0491033	1.61e-12	0.706889	0.642027	0.778303
			Robust adjusted profile score (RAPS)	21	-0.258517	0.0513921	4.9e-07	0.772196	0.698203	0.85403
			MR Egger	21	-0.068698	0.169816	0.69033	0.933609	0.669291	1.30231
			Maximum likelihood	21	-0.265836	0.0345522	1.43e-14	0.766565	0.71637	0.820277
23	Inflammatory bowel disease	DMPK	Inverse variance weighted	19	-0.214236	0.0451329	2.07e-06	0.807158	0.738823	0.881812	0.00545808	20.4862	18	0.306121	-0.0105984	0.0197971	0.599343	TRUE	2.42e-233
			Maximum likelihood	19	-0.213096	0.042664	5.89e-07	0.808078	0.743254	0.878557
			Robust adjusted profile score (RAPS)	19	-0.234708	0.054029	1.4e-05	0.790802	0.71134	0.87914
			Weighted median	19	-0.178125	0.0568506	0.00172904	0.836838	0.748599	0.935478
			MR Egger	19	-0.160756	0.110003	0.162148	0.8515	0.686354	1.05638
24	Inflammatory bowel disease	NDFIP1	Inverse variance weighted	26	-0.263847	0.0569261	3.57e-06	0.768091	0.686999	0.858755	0.00943088	43.3369	25	0.0128511	-0.0353477	0.0172575	0.0516256	TRUE	5.71e-226
			Robust adjusted profile score (RAPS)	26	-0.256949	0.0657796	9.38e-05	0.773408	0.679854	0.879835
			Maximum likelihood	26	-0.26263	0.0438083	2.04e-09	0.769026	0.70575	0.837976
			MR Egger	26	-0.0359363	0.123509	0.773581	0.964702	0.757286	1.22893
			Weighted median	26	-0.226806	0.0621484	0.00026283	0.797076	0.705664	0.900329
25	Inflammatory bowel disease	ACTN1	Inverse variance weighted	9	-0.420328	0.0909667	3.82e-06	0.656831	0.549568	0.78503	0.0101015	6.6126	8	0.578947	-0.00249384	0.0218959	0.912519	TRUE	2.69e-41
			Maximum likelihood	9	-0.42527	0.0931709	5.01e-06	0.653594	0.544502	0.784543
			Weighted median	9	-0.412126	0.117674	0.000461298	0.662241	0.525835	0.83403
			MR Egger	9	-0.39049	0.27732	0.201933	0.676725	0.392964	1.16539
			Robust adjusted profile score (RAPS)	9	-0.417246	0.0968256	1.64e-05	0.658859	0.54497	0.796548
26	Inflammatory bowel disease	ADAM17	Inverse variance weighted	18	0.19794	0.0428327	3.81e-06	1.21889	1.12074	1.32563	0.0100749	11.4669	17	0.831291	0.0219774	0.0171212	0.21755	TRUE	2.7e-226
			MR Egger	18	0.0914969	0.0933319	0.341511	1.09581	0.912622	1.31578
			Robust adjusted profile score (RAPS)	18	0.198832	0.044618	8.34e-06	1.21998	1.11782	1.33147
			Maximum likelihood	18	0.199752	0.0431604	3.69e-06	1.2211	1.12205	1.32889
			Weighted median	18	0.185382	0.0547356	0.000706971	1.20368	1.08123	1.33999
27	Inflammatory bowel disease	SENP7	Inverse variance weighted	20	-0.0948368	0.020597	4.14e-06	0.909521	0.873535	0.94699	0.0109243	16.0714	19	0.65251	-0.0552971	0.0232879	0.0288981	TRUE	0
			Weighted median	20	-0.0549046	0.0293346	0.0612527	0.946575	0.893686	1.00259
			Maximum likelihood	20	-0.0950856	0.0206349	4.07e-06	0.909295	0.873253	0.946825
			Robust adjusted profile score (RAPS)	20	-0.0889239	0.021194	2.72e-05	0.914915	0.877688	0.953721
			MR Egger	20	0.0515223	0.0649882	0.438223	1.05287	0.926951	1.1959
28	Inflammatory bowel disease	TNFRSF25	Inverse variance weighted	8	0.415926	0.0923432	6.66e-06	1.51577	1.26482	1.81651	0.0176008	8.91206	7	0.259031	-0.0033711	0.0269238	0.904448	TRUE	8.53e-51
			Robust adjusted profile score (RAPS)	8	0.421793	0.101559	3.28e-05	1.52469	1.24949	1.8605
			MR Egger	8	0.440781	0.222101	0.0944207	1.55392	1.00548	2.40152
			Weighted median	8	0.424766	0.111009	0.000130027	1.52923	1.23021	1.90093
			Maximum likelihood	8	0.422075	0.0844288	5.76e-07	1.52512	1.29252	1.79958
29	Inflammatory bowel disease	FDPS	Wald ratio	1	-0.912486	0.209577	1.34e-05	0.401525	0.266266	0.605492	0.0353145	NA	NA	NA	NA	NA	NA	TRUE	2.11e-05
			Robust adjusted profile score (RAPS)	1	-0.912486	0.239565	0.000139571	0.401525	0.251067	0.642147
30	Inflammatory bowel disease	CD226	Inverse variance weighted	30	-0.167666	0.0388707	1.61e-05	0.845636	0.783603	0.91258	0.0424524	33.5172	29	0.257372	-0.0110453	0.0125871	0.38768	TRUE	0
			Maximum likelihood	30	-0.166292	0.0364464	5.05e-06	0.846799	0.788418	0.909503
			Robust adjusted profile score (RAPS)	30	-0.158168	0.0410434	0.000116353	0.853706	0.787719	0.92522
			Weighted median	30	-0.120481	0.0514934	0.0192978	0.886494	0.80139	0.980636
			MR Egger	30	-0.107147	0.079243	0.187154	0.898394	0.769155	1.04935
31	Inflammatory bowel disease	ITGA4	Inverse variance weighted	36	0.0978357	0.0227786	1.75e-05	1.10278	1.05463	1.15313	0.0461206	35.6924	35	0.435701	-0.00262447	0.0114918	0.82072	TRUE	0
			Robust adjusted profile score (RAPS)	36	0.0973694	0.0250558	0.000101869	1.10227	1.04944	1.15775
			MR Egger	36	0.106604	0.0448055	0.0231027	1.11249	1.01896	1.21461
			Weighted median	36	0.106013	0.0314308	0.000743835	1.11184	1.04541	1.18248
			Maximum likelihood	36	0.098108	0.0226331	1.46e-05	1.10308	1.05522	1.15312

## Sheet: Supplementary Table 2
Supplementary Table 2. Druggable genes and ulcerative colitis showed significant MR results and sensitivity analyses in both discovery and replication analyses.
	Outcome	Exposure	Methods	N SNP	BETA	SE	Pval	OR	OR_LCI95	OR_UCL95	Bonferroni	Heterogeneity			Pleiotropy			MR-Steiger
												Q	Q_df	Q_pval	Egger_intercept	SE	Pval	Correct_causal_direction	Steiger_pval
1	Ulcerative colitis	MMEL1	Inverse variance weighted	18	0.262517	0.0344598	2.57e-14	1.3002	1.21528	1.39105	6.8e-11	19.7377	17	0.287864	0.0418215	0.0564162	0.469252	TRUE	1.29e-303
			MR Egger	18	0.164552	0.13669	0.24616	1.17887	0.901803	1.54105
			Robust adjusted profile score (RAPS)	18	0.264956	0.0349199	3.26e-14	1.30337	1.21715	1.3957
			Maximum likelihood	18	0.262379	0.0326567	9.4e-16	1.30002	1.21942	1.38595
			Weighted median	18	0.220456	0.042961	2.87e-07	1.24665	1.14597	1.35616
2	Ulcerative colitis	GPX1	Inverse variance weighted	2	-1.40035	0.183061	2.02e-14	0.246512	0.172192	0.352909	5.32e-11	0.00187873	1	0.965427	NA	NA	NA	TRUE	0.000177489
			Robust adjusted profile score (RAPS)	2	-1.40054	0.22109	2.38e-10	0.246465	0.159794	0.380146
			Maximum likelihood	2	-1.40054	0.211863	3.83e-11	0.246465	0.16271	0.373333
3	Ulcerative colitis	MINK1	Inverse variance weighted	30	-0.219298	0.0348016	2.95e-10	0.803083	0.75013	0.859773	7.79e-07	16.4349	29	0.970247	0.0153684	0.016154	0.349557	TRUE	0
			Robust adjusted profile score (RAPS)	30	-0.220203	0.0360844	1.04e-09	0.802356	0.747569	0.861157
			MR Egger	30	-0.272772	0.0661096	0.000299423	0.761266	0.668749	0.866583
			Weighted median	30	-0.202474	0.0479874	2.45e-05	0.816708	0.743394	0.897252
			Maximum likelihood	30	-0.218547	0.0349846	4.19e-10	0.803685	0.750424	0.860727
4	Ulcerative colitis	TNFRSF14	Inverse variance weighted	19	-0.33954	0.0571413	2.81e-09	0.712098	0.636649	0.796488	7.43e-06	35.6179	18	0.00789496	-0.10036	0.06642	0.149156	TRUE	5.17e-285
			Robust adjusted profile score (RAPS)	19	-0.364358	0.0655019	2.66e-08	0.694643	0.610949	0.789801
			Weighted median	19	-0.373961	0.0583715	1.49e-10	0.688004	0.613626	0.771397
			MR Egger	19	-0.00375443	0.228984	0.987109	0.996253	0.635997	1.56057
			Maximum likelihood	19	-0.336789	0.0413311	3.68e-16	0.714059	0.658495	0.774312
5	Ulcerative colitis	CXCR1	Inverse variance weighted	21	-0.322768	0.0557018	6.85e-09	0.724142	0.649246	0.807677	1.81e-05	26.441	20	0.151736	0.00401856	0.0304888	0.896525	TRUE	4.58e-262
			Robust adjusted profile score (RAPS)	21	-0.325967	0.0659276	7.64e-07	0.721829	0.63433	0.821397
			Maximum likelihood	21	-0.320683	0.0489793	5.86e-11	0.725653	0.65923	0.798769
			Weighted median	21	-0.295051	0.065866	7.48e-06	0.744494	0.654327	0.847086
			MR Egger	21	-0.339512	0.139289	0.0247907	0.712118	0.541984	0.935658
6	Ulcerative colitis	CXCR2	Inverse variance weighted	23	-0.343929	0.0606872	1.45e-08	0.708979	0.629471	0.79853	3.83e-05	27.5118	22	0.192431	-0.00418007	0.0282732	0.883875	TRUE	3e-180
			MR Egger	23	-0.323918	0.148909	0.0411771	0.723309	0.54022	0.968451
			Weighted median	23	-0.339531	0.0729229	3.22e-06	0.712104	0.617263	0.821517
			Maximum likelihood	23	-0.341803	0.055214	6e-10	0.710488	0.637614	0.791692
			Robust adjusted profile score (RAPS)	23	-0.348672	0.0649058	7.79e-08	0.705625	0.621333	0.801351
7	Ulcerative colitis	IGLC3	Inverse variance weighted	7	-0.267937	0.0479369	2.28e-08	0.764956	0.696357	0.840313	6.02e-05	2.34643	6	0.885243	-0.018479	0.0342362	0.612529	TRUE	2.88e-91
			Maximum likelihood	7	-0.269888	0.049829	6.08e-08	0.763465	0.692426	0.841791
			Weighted median	7	-0.238122	0.0603688	8e-05	0.788106	0.700161	0.887098
			Robust adjusted profile score (RAPS)	7	-0.269833	0.0518866	1.99e-07	0.763507	0.689678	0.84524
			MR Egger	7	-0.199415	0.1357	0.201637	0.81921	0.627892	1.06882
8	Ulcerative colitis	GPR25	Inverse variance weighted	7	-0.912405	0.17082	9.23e-08	0.401557	0.287305	0.561245	0.000243681	12.1724	6	0.0582306	-0.0469009	0.0478481	0.372002	TRUE	1.16e-20
			Weighted median	7	-0.839172	0.14679	1.09e-08	0.432068	0.324042	0.576106
			MR Egger	7	-0.452007	0.499986	0.407421	0.63635	0.238835	1.69548
			Maximum likelihood	7	-0.91574	0.127904	8.09e-13	0.40022	0.311476	0.514249
			Robust adjusted profile score (RAPS)	7	-0.906251	0.200172	5.97e-06	0.404036	0.272917	0.59815
9	Ulcerative colitis	CCR7	Inverse variance weighted	7	0.839353	0.160007	1.56e-07	2.31487	1.69171	3.16758	0.000411108	4.52451	6	0.606071	0.054041	0.0470051	0.302278	TRUE	4.69e-14
			Weighted median	7	0.699993	0.208262	0.000776292	2.01374	1.33883	3.02886
			MR Egger	7	0.291459	0.502705	0.587204	1.33838	0.499653	3.58501
			Maximum likelihood	7	0.852847	0.169538	4.89e-07	2.34632	1.68296	3.27115
			Robust adjusted profile score (RAPS)	7	0.849102	0.177973	1.83e-06	2.33755	1.64917	3.31325
10	Ulcerative colitis	TNFRSF25	Inverse variance weighted	8	0.530783	0.104911	4.21e-07	1.70026	1.38425	2.08842	0.00111097	4.615	7	0.706829	0.0150134	0.0283064	0.614888	TRUE	8.81e-45
			MR Egger	8	0.419744	0.23417	0.12323	1.52157	0.96153	2.40781
			Robust adjusted profile score (RAPS)	8	0.53884	0.111936	1.48e-06	1.71402	1.37636	2.1345
			Weighted median	8	0.515341	0.140273	0.000238933	1.67421	1.27176	2.20401
			Maximum likelihood	8	0.535275	0.1076	6.54e-07	1.70792	1.38317	2.10891
11	Ulcerative colitis	SLC22A5	Inverse variance weighted	25	-0.132054	0.0264261	5.82e-07	0.876294	0.832062	0.922878	0.00153704	30.2576	24	0.176359	0.102372	0.0463475	0.0374257	TRUE	0
			MR Egger	25	-0.384955	0.117093	0.00322515	0.680482	0.540934	0.856029
			Maximum likelihood	25	-0.132284	0.0235979	2.07e-08	0.876092	0.836494	0.917565
			Robust adjusted profile score (RAPS)	25	-0.141188	0.0309533	5.08e-06	0.868326	0.817212	0.922636
			Weighted median	25	-0.149976	0.0313203	1.68e-06	0.860729	0.80948	0.915223
12	Ulcerative colitis	SULT1A2	Inverse variance weighted	19	0.156722	0.0320347	9.97e-07	1.16967	1.09849	1.24547	0.00263276	13.4916	18	0.761581	0.0436328	0.0269736	0.12415	TRUE	0
			Maximum likelihood	19	0.158183	0.0322598	9.42e-07	1.17138	1.09961	1.24784
			MR Egger	19	0.0455574	0.0758212	0.555865	1.04661	0.90208	1.2143
			Weighted median	19	0.146505	0.0441541	0.000906504	1.15778	1.0618	1.26244
			Robust adjusted profile score (RAPS)	19	0.157103	0.0332487	2.3e-06	1.17012	1.09629	1.24891
13	Ulcerative colitis	LRRK2	Inverse variance weighted	28	0.191336	0.039189	1.05e-06	1.21087	1.12134	1.30754	0.00276809	23.8441	27	0.638949	-0.00370505	0.0189372	0.846406	TRUE	0
			Maximum likelihood	28	0.193029	0.0394339	9.83e-07	1.21292	1.1227	1.31038
			Weighted median	28	0.145305	0.0563105	0.00986784	1.15639	1.03555	1.29133
			Robust adjusted profile score (RAPS)	28	0.185223	0.0406608	5.23e-06	1.20349	1.1113	1.30332
			MR Egger	28	0.2091	0.098895	0.04423	1.23257	1.01538	1.49621
14	Ulcerative colitis	GPBAR1	Inverse variance weighted	14	0.495831	0.10229	1.25e-06	1.64186	1.34359	2.00636	0.00330554	28.0079	13	0.0090268	-0.00711555	0.0655473	0.915349	TRUE	1.94e-98
			Maximum likelihood	14	0.505647	0.0712858	1.31e-12	1.65806	1.44185	1.90669
			MR Egger	14	0.53161	0.346348	0.150743	1.70167	0.863094	3.355
			Weighted median	14	0.495683	0.083752	3.25e-09	1.64162	1.3931	1.93448
			Robust adjusted profile score (RAPS)	14	0.409779	0.207877	0.0486943	1.50648	1.00234	2.26419
15	Ulcerative colitis	STAT3	Inverse variance weighted	8	0.622406	0.1293	1.48e-06	1.86341	1.44625	2.40088	0.00391404	11.2375	7	0.12859	0.102861	0.0431314	0.054408	TRUE	1.3e-42
			MR Egger	8	-0.0911236	0.316119	0.782849	0.912905	0.491292	1.69634
			Robust adjusted profile score (RAPS)	8	0.602555	0.13987	1.65e-05	1.82678	1.38876	2.40296
			Maximum likelihood	8	0.638415	0.106007	1.72e-09	1.89348	1.53825	2.33075
			Weighted median	8	0.662749	0.147631	7.15e-06	1.94012	1.45265	2.59116
16	Ulcerative colitis	PNMT	Wald ratio	1	-1.6628	0.353357	2.53e-06	0.189607	0.0948574	0.379	0.00668117	NA	NA	NA	NA	NA	NA	TRUE	0.0382765
			Robust adjusted profile score (RAPS)	1	-1.6628	0.432095	0.000118978	0.189607	0.0812921	0.442244
17	Ulcerative colitis	ADAM17	Inverse variance weighted	18	0.250865	0.0537873	3.1e-06	1.28514	1.15655	1.42802	0.00818939	11.9792	17	0.801394	0.018923	0.0215826	0.393586	TRUE	7.48e-198
			Robust adjusted profile score (RAPS)	18	0.255867	0.0560329	4.96e-06	1.29158	1.15724	1.44151
			MR Egger	18	0.159112	0.117663	0.195096	1.17247	0.930989	1.47658
			Maximum likelihood	18	0.253145	0.0542655	3.09e-06	1.28807	1.15811	1.43262
			Weighted median	18	0.24355	0.0704285	0.000543968	1.27577	1.11128	1.46461
18	Ulcerative colitis	STAT5A	Inverse variance weighted	5	0.728361	0.158114	4.09e-06	2.07168	1.51961	2.82431	0.0108128	5.09197	4	0.27799	0.0407712	0.0340447	0.317076	TRUE	3.43e-21
			Robust adjusted profile score (RAPS)	5	0.713156	0.150112	2.03e-06	2.04042	1.52035	2.7384
			MR Egger	5	0.392574	0.318071	0.304984	1.48079	0.793862	2.76211
			Maximum likelihood	5	0.737325	0.145879	4.32e-07	2.09034	1.57051	2.78222
			Weighted median	5	0.679504	0.166885	4.67e-05	1.9729	1.42249	2.73628
19	Ulcerative colitis	IMPDH2	Robust adjusted profile score (RAPS)	1	-1.49744	0.400833	0.000187102	0.223702	0.10197	0.490756	0.0114148	NA	NA	NA	NA	NA	NA	TRUE	0.0648787
			Wald ratio	1	-1.49744	0.325867	4.32e-06	0.223702	0.11811	0.423695
20	Ulcerative colitis	MKNK1	Inverse variance weighted	18	0.204226	0.0451735	6.16e-06	1.22658	1.12264	1.34013	0.0162596	15.1274	17	0.586304	-0.00524969	0.0150214	0.731286	TRUE	1.14e-278
			Weighted median	18	0.208306	0.0590802	0.000422179	1.23159	1.09692	1.38279
			Maximum likelihood	18	0.207536	0.0453843	4.81e-06	1.23064	1.1259	1.34513
			MR Egger	18	0.227626	0.0807691	0.0123671	1.25562	1.07178	1.47099
			Robust adjusted profile score (RAPS)	18	0.216626	0.0468327	3.74e-06	1.24188	1.13296	1.36127
21	Ulcerative colitis	EDN3	Inverse variance weighted	16	-0.30575	0.0678895	6.68e-06	0.73657	0.644801	0.841401	0.0176413	7.49177	15	0.942541	0.00540249	0.0182605	0.771682	TRUE	4.39e-125
			Weighted median	16	-0.301637	0.0861684	0.000464305	0.739607	0.624673	0.875687
			Maximum likelihood	16	-0.303311	0.0684764	9.45e-06	0.738369	0.645633	0.844427
			Robust adjusted profile score (RAPS)	16	-0.301333	0.0709687	2.18e-05	0.739832	0.643759	0.850242
			MR Egger	16	-0.3403	0.135078	0.0245349	0.711557	0.546045	0.927237
22	Ulcerative colitis	DMPK	Inverse variance weighted	19	-0.228642	0.0532881	1.78e-05	0.795614	0.716708	0.883206	0.0470449	17.9671	18	0.457821	-0.00917284	0.0235877	0.702191	TRUE	1.39e-209
			MR Egger	19	-0.182411	0.130794	0.181081	0.833258	0.644831	1.07675
			Weighted median	19	-0.198186	0.0694487	0.00432126	0.820217	0.715835	0.93982
			Maximum likelihood	19	-0.226926	0.0537029	2.38e-05	0.796979	0.717355	0.885442
			Robust adjusted profile score (RAPS)	19	-0.218696	0.0552462	7.54e-05	0.803566	0.721099	0.895463
23	Ulcerative colitis	HLA-A	Inverse variance weighted	18	0.184635	0.0431273	1.86e-05	1.20278	1.10529	1.30887	0.0491018	25.0257	17	0.094135	0.0180436	0.0295715	0.55032	TRUE	0
			Weighted median	18	0.18993	0.0518524	0.000249381	1.20916	1.09231	1.33851
			MR Egger	18	0.135139	0.0922585	0.162353	1.1447	0.95534	1.37158
			Maximum likelihood	18	0.186597	0.0357275	1.76e-07	1.20514	1.12364	1.29256
			Robust adjusted profile score (RAPS)	18	0.196605	0.0383652	2.98e-07	1.21726	1.12909	1.31232

## Sheet: Supplementary Table 3
Supplementary Table 3. Druggable genes and Crohn's disease showed significant MR results and sensitivity analyses in both discovery and replication analyses.
	Outcome	Exposure	Methods	N SNP	BETA	SE	Pval	OR	OR_LCI95	OR_UCL95	Bonferroni	Heterogeneity			Pleiotropy			MR-Steiger
												Q	Q_df	Q_pval	Egger_intercept	SE	Pval	Correct_causal_direction	Steiger_pval
1	Crohn's disease	SLC22A5	Inverse variance weighted	25	-0.328	0.031	1.06e-25	0.72	0.677	0.766	2.81e-22	35.42	24	0.06	0.09	0.06	0.12	TRUE	0
			Maximum likelihood	25	-0.327	0.026	2.65e-36	0.721	0.685	0.759
			MR Egger	25	-0.554	0.144	0.000824	0.574	0.433	0.762
			Robust adjusted profile score (RAPS)	25	-0.339	0.027	6.48e-37	0.713	0.676	0.751
2	Crohn's disease	DAG1	Inverse variance weighted	3	1.926	0.215	3.6e-19	6.86	4.499	10.459	9.5e-16	0.06	2	0.97	-0.05	0.24	0.86	TRUE	0.19
			Maximum likelihood	3	1.925	0.262	1.85e-13	6.855	4.105	11.446
			MR Egger	3	2.555	2.927	0.543	12.873	0.042	3990.43
			Robust adjusted profile score (RAPS)	3	1.925	0.275	2.75e-12	6.854	3.995	11.759
			Weighted median	3	1.915	0.3	1.8e-10	6.789	3.769	12.23
3	Crohn's disease	SULT1A2	Inverse variance weighted	19	0.32	0.041	1.17e-14	1.377	1.27	1.494	3.09e-11	24.74	18	0.13	0.04	0.03	0.27	TRUE	0
			Weighted median	19	0.317	0.047	1.38e-11	1.372	1.252	1.504
			Maximum likelihood	19	0.323	0.036	3.03e-19	1.381	1.287	1.482
			MR Egger	19	0.221	0.097	0.036	1.247	1.031	1.508
			Robust adjusted profile score (RAPS)	19	0.327	0.053	7.21e-10	1.387	1.25	1.539
4	Crohn's disease	IL1RL1	Inverse variance weighted	15	-0.6	0.078	1.9e-14	0.549	0.47	0.64	5.03e-11	16.24	14	0.3	0.01	0.02	0.58	TRUE	1.01e-81
			Maximum likelihood	15	-0.599	0.075	1.05e-15	0.549	0.474	0.636
			Weighted median	15	-0.67	0.102	4.64e-11	0.512	0.419	0.625
			MR Egger	15	-0.687	0.172	0.00155	0.503	0.359	0.705
			Robust adjusted profile score (RAPS)	15	-0.628	0.077	4.6e-16	0.534	0.458	0.621
5	Crohn's disease	GPX1	Inverse variance weighted	2	-1.499	0.198	3.3e-14	0.223	0.152	0.329	8.71e-11	0.01	1	0.93	NA	NA	NA	TRUE	0.00512
			Maximum likelihood	2	-1.499	0.228	4.96e-11	0.223	0.143	0.349
			Robust adjusted profile score (RAPS)	2	-1.499	0.238	3.04e-10	0.223	0.14	0.356
6	Crohn's disease	NDFIP1	Inverse variance weighted	26	-0.428	0.074	7.82e-09	0.652	0.564	0.754	2.06e-05	38.8	25	0.04	-0.03	0.02	0.15	TRUE	1.11e-151
			MR Egger	26	-0.204	0.169	0.24	0.816	0.586	1.136
			Weighted median	26	-0.4	0.086	3.55e-06	0.671	0.566	0.794
			Maximum likelihood	26	-0.423	0.06	2.32e-12	0.655	0.582	0.737
			Robust adjusted profile score (RAPS)	26	-0.397	0.081	9.66e-07	0.672	0.573	0.788
7	Crohn's disease	SLC22A4	Inverse variance weighted	21	-0.455	0.079	8.67e-09	0.634	0.543	0.741	2.29e-05	57.38	20	1.8e-05	-0.11	0.06	0.1	TRUE	6.98e-262
			Robust adjusted profile score (RAPS)	21	-0.396	0.078	3.79e-07	0.673	0.578	0.784
			Weighted median	21	-0.562	0.069	2.46e-16	0.57	0.499	0.652
			Maximum likelihood	21	-0.452	0.048	2.48e-21	0.636	0.579	0.699
			MR Egger	21	-0.061	0.239	0.801	0.941	0.589	1.503
8	Crohn's disease	EFNA1	Inverse variance weighted	4	1.285	0.225	1.21e-08	3.614	2.323	5.623	3.2e-05	0.18	3	0.98	0	0.05	0.99	TRUE	0.000231
			Weighted median	4	1.303	0.28	3.15e-06	3.681	2.128	6.367
			Maximum likelihood	4	1.287	0.249	2.39e-07	3.62	2.222	5.899
			Robust adjusted profile score (RAPS)	4	1.287	0.265	1.21e-06	3.62	2.153	6.087
			MR Egger	4	1.272	0.685	0.205	3.569	0.931	13.676
9	Crohn's disease	FDPS	Wald ratio	1	-1.528	0.283	6.41e-08	0.217	0.125	0.377	0.000169	NA	NA	NA	NA	NA	NA	TRUE	0.03
			Robust adjusted profile score (RAPS)	1	-1.528	0.337	5.93e-06	0.217	0.112	0.42
10	Crohn's disease	GPR25	Inverse variance weighted	7	-0.683	0.13	1.44e-07	0.505	0.391	0.651	0.000379	4.37	6	0.63	0.02	0.04	0.67	TRUE	4.11e-23
			Maximum likelihood	7	-0.685	0.134	2.99e-07	0.504	0.388	0.655
			MR Egger	7	-0.846	0.377	0.075	0.429	0.205	0.899
			Robust adjusted profile score (RAPS)	7	-0.689	0.139	7.5e-07	0.502	0.382	0.66
			Weighted median	7	-0.703	0.157	8.1e-06	0.495	0.364	0.674
11	Crohn's disease	THBS3	Inverse variance weighted	24	0.229	0.044	1.49e-07	1.257	1.154	1.369	0.000393	39.51	23	0.02	0.01	0.06	0.85	TRUE	0
			MR Egger	24	0.193	0.188	0.315472	1.213	0.839	1.753
			Weighted median	24	0.194	0.051	0.000141	1.214	1.099	1.342
			Maximum likelihood	24	0.23	0.033	5.95e-12	1.258	1.179	1.343
			Robust adjusted profile score (RAPS)	24	0.218	0.065	0.000861	1.244	1.094	1.414
12	Crohn's disease	EDN3	Inverse variance weighted	16	-0.377	0.075	4.65e-07	0.686	0.593	0.794	0.00123	9.53	15	0.85	-0.02	0.02	0.42	TRUE	5.59e-99
			Weighted median	16	-0.334	0.098	0.000666	0.716	0.59	0.868
			MR Egger	16	-0.271	0.148	0.088	0.763	0.571	1.019
			Maximum likelihood	16	-0.38	0.076	4.9e-07	0.684	0.59	0.793
			Robust adjusted profile score (RAPS)	16	-0.377	0.078	1.37e-06	0.686	0.588	0.799
13	Crohn's disease	JAK2	Inverse variance weighted	19	0.508	0.102	6.51e-07	1.662	1.36	2.029	0.00172	41.32	18	0.00137	-0.03	0.04	0.37	TRUE	6.46e-105
			Robust adjusted profile score (RAPS)	19	0.505	0.139	0.000287	1.657	1.261	2.177
			Weighted median	19	0.47	0.103	4.73e-06	1.6	1.308	1.958
			Maximum likelihood	19	0.515	0.069	9.45e-14	1.674	1.462	1.917
			MR Egger	19	0.715	0.247	0.00997	2.044	1.261	3.314
14	Crohn's disease	CRISPLD2	Inverse variance weighted	68	0.122	0.025	8.56e-07	1.129	1.076	1.186	0.00226	58.06	67	0.77	0.02	0.01	0.05	TRUE	0
			Maximum likelihood	68	0.122	0.025	8.37e-07	1.13	1.076	1.186
			Weighted median	68	0.115	0.038	0.00233	1.122	1.042	1.208
			MR Egger	68	0.051	0.044	0.251	1.052	0.966	1.146
			Robust adjusted profile score (RAPS)	68	0.119	0.026	3.38e-06	1.126	1.071	1.184
15	Crohn's disease	ITGA4	Inverse variance weighted	36	0.162	0.033	1.22e-06	1.176	1.101	1.255	0.00322	41.24	35	0.22	-0.01	0.02	0.57	TRUE	0
			Robust adjusted profile score (RAPS)	36	0.165	0.034	9.63e-07	1.18	1.104	1.26
			Weighted median	36	0.153	0.045	0.000583	1.166	1.068	1.272
			MR Egger	36	0.194	0.065	0.00543	1.214	1.068	1.38
			Maximum likelihood	36	0.163	0.031	1.2e-07	1.177	1.108	1.251
16	Crohn's disease	STAT3	Inverse variance weighted	8	0.762	0.158	1.49e-06	2.143	1.571	2.922	0.00392	14.86	7	0.04	0.11	0.06	0.1	TRUE	2.17e-29
			MR Egger	8	0.007	0.413	0.986	1.007	0.448	2.264
			Weighted median	8	0.664	0.145	4.71e-06	1.942	1.461	2.58
			Robust adjusted profile score (RAPS)	8	0.701	0.143	9.05e-07	2.016	1.524	2.667
			Maximum likelihood	8	0.782	0.115	9.49e-12	2.186	1.746	2.738
17	Crohn's disease	ATIC	Inverse variance weighted	17	-0.248	0.055	6.77e-06	0.78	0.701	0.869	0.0179	15.06	16	0.52	-0.04	0.03	0.21	TRUE	2.31e-139
			Robust adjusted profile score (RAPS)	17	-0.243	0.058	2.74e-05	0.784	0.7	0.878
			Weighted median	17	-0.173	0.073	0.017	0.841	0.73	0.97
			Maximum likelihood	17	-0.245	0.056	1.15e-05	0.783	0.702	0.873
			MR Egger	17	-0.057	0.155	0.716	0.944	0.698	1.278
18	Crohn's disease	NCEH1	Inverse variance weighted	16	0.343	0.079	1.41e-05	1.409	1.207	1.645	0.0373	8.48	15	0.9	0	0.01	0.91	TRUE	3.68e-97
			Maximum likelihood	16	0.349	0.08	1.16e-05	1.418	1.213	1.658
			Robust adjusted profile score (RAPS)	16	0.345	0.083	3.02e-05	1.412	1.201	1.66
			MR Egger	16	0.331	0.136	0.03	1.392	1.065	1.818
			Weighted median	16	0.339	0.108	0.00173	1.404	1.135	1.735
19	Crohn's disease	SSR2	Wald ratio	1	-2.864	0.66	1.44e-05	0.057	0.016	0.208	0.0379	NA	NA	NA	NA	NA	NA	FALSE	0.52
			Robust adjusted profile score (RAPS)	1	-2.864	1.036	0.00569	0.057	0.007	0.434

## Sheet: Supplementary Table 4
Supplementary Table 4. Detailed information on SMR analysis results of inflammatory bowel disease.
	probeID	ProbeChr	Gene	Probe_bp	topSNP	topSNP_chr	topSNP_bp	A1	A2	Freq	b_SMR	se__SMR	Pval_SMR	p_HEIDI	nsnp_HEIDI	Bonferroni
1	ENSG00000233276	3	GPX1	49395321	rs11130203	3	49575367	A	G	0.333002	-1.45268	0.197782	2.06e-13	0.0408173	20	6.39e-12
2	ENSG00000170128	1	GPR25	200842694	rs296545	1	200890692	A	G	0.292247	-0.895766	0.143176	3.94e-10	0.0426856	20	1.22e-08
3	ENSG00000168610	17	STAT3	40502964	rs1053004	17	40466092	G	A	0.379722	0.853922	0.140771	1.31e-09	0.0185224	20	4.06e-08
4	ENSG00000115602	2	IL1RL1	102948229	rs2058660	2	103054449	G	A	0.220676	-0.493504	0.0840702	4.35e-09	0.119565	20	1.35e-07
5	ENSG00000026297	6	RNASET2	167356835	rs393727	6	167398632	T	A	0.494036	-0.109434	0.0187627	5.46e-09	0.156928	20	1.69e-07
6	ENSG00000173402	3	DAG1	49539597	rs2878298	3	49406080	C	T	0.432406	1.36462	0.237283	8.87e-09	0.00267661	20	2.75e-07
7	ENSG00000179921	2	GPBAR1	219126400	rs4674276	2	219122780	T	A	0.368787	0.403772	0.0720898	2.13e-08	0.539738	20	6.6e-07
8	ENSG00000197165	16	SULT1A2	28605847	rs35626515	16	28649651	A	C	0.350895	0.203373	0.0369022	3.57e-08	1.74e-05	20	1.11e-06
9	ENSG00000113441	5	LNPEP	96322158	rs2617439	5	96275154	A	G	0.405567	0.284488	0.0549738	2.28e-07	0.0443283	20	7.07e-06
10	ENSG00000096968	9	JAK2	5056608	rs6476941	9	5133609	T	C	0.5	0.427281	0.0874071	1.02e-06	0.0141662	20	3.16e-05
11	ENSG00000108784	17	NAGLU	40692328	rs1032070	17	40618251	T	C	0.244533	0.501541	0.107835	3.3e-06	0.0313503	20	0.0001023
12	ENSG00000166501	16	PRKCB	24039627	rs7404003	16	23864647	C	A	0.411531	0.141788	0.0313042	5.92e-06	0.222017	20	0.00018352
13	ENSG00000141744	17	PNMT	37825481	rs876493	17	37824545	G	A	0.419483	-1.55415	0.343863	6.19e-06	0.102058	20	0.00019189
14	ENSG00000124205	20	EDN3	57888264	rs259963	20	57824901	A	C	0.439364	-0.333766	0.073946	6.37e-06	0.0138423	20	0.00019747
15	ENSG00000163464	2	CXCR1	219029643	rs7426289	2	218966315	T	C	0.499006	-0.235128	0.0531905	9.85e-06	0.00763684	20	0.00030535
16	ENSG00000180871	2	CXCR2	218995994	rs4674259	2	218991005	G	A	0.494036	-0.277096	0.0642228	1.6e-05	0.00283092	20	0.000496
17	ENSG00000197208	5	SLC22A4	131655017	rs272842	5	131656517	A	G	0.415507	-0.183091	0.043774	2.88e-05	4.01e-06	20	0.0008928
18	ENSG00000169231	1	THBS3	155172110	rs760077	1	155178782	A	T	0.394632	0.130045	0.0317556	4.22e-05	0.0799458	20	0.0013082
19	ENSG00000160752	1	FDPS	155284498	rs6677385	1	155304581	A	C	0.271372	-0.912486	0.229919	7.23e-05	0.371959	20	0.0022413
20	ENSG00000215788	1	TNFRSF25	6523733	rs3007416	1	6526008	G	A	0.0735586	0.445758	0.128786	0.000537698	0.00577378	20	0.0166686
21	ENSG00000131507	5	NDFIP1	141511039	rs12655443	5	141467856	C	A	0.493042	-0.219098	0.071843	0.00229085	0.398286	20	0.0710164
22	ENSG00000115232	2	ITGA4	182361421	rs1375493	2	182323766	G	A	0.462227	0.106304	0.0353442	0.00263248	0.349961	20	0.0816068
23	ENSG00000104936	19	DMPK	46279392	rs7246377	19	46292259	A	G	0.466203	-0.176798	0.0598432	0.00313319	0.022	20	0.0971288
24	ENSG00000072110	14	ACTN1	69393508	rs1275193	14	69466699	A	C	0.359841	-0.470957	0.164645	0.00423057	0.60277	20	0.131148
25	ENSG00000151694	2	ADAM17	9662268	rs2276337	2	9621683	G	A	0.418489	0.185593	0.0675188	0.00598219	0.678724	20	0.185448
26	ENSG00000150637	18	CD226	67563716	rs763361	18	67531642	T	C	0.473161	-0.128609	0.0492869	0.00907032	0.402846	20	0.28118
27	ENSG00000169242	1	EFNA1	155103634	rs79976845	1	155099852	A	G	0.17992	0.721849	0.296985	0.0150741	0.091262	20	0.467296

## Sheet: Supplementary Table 5
Supplementary Table 5. Detailed information on SMR analysis results of ulcerative colitis.
	probeID	ProbeChr	Gene	Probe_bp	topSNP	topSNP_chr	topSNP_bp	A1	A2	Freq	b_SMR	se__SMR	Pval_SMR	p_HEIDI	nsnp_HEIDI	Bonferroni
1	ENSG00000233276	3	GPX1	49395321	rs11130203	3	49575367	A	G	0.333002	-1.42213	0.230289	6.6e-10	0.0585548	20	1.52e-08
2	ENSG00000157873	1	TNFRSF14	2491949	rs3748825	1	2483270	C	T	0.480119	-0.346867	0.059518	5.61e-09	0.0141868	20	1.29e-07
3	ENSG00000179921	2	GPBAR1	219126400	rs4674276	2	219122780	T	A	0.368787	0.495678	0.0909722	5.07e-08	0.215191	20	1.17e-06
4	ENSG00000170128	1	GPR25	200842694	rs296545	1	200890692	A	G	0.292247	-0.957489	0.176606	5.91e-08	0.011926	20	1.36e-06
5	ENSG00000168610	17	STAT3	40502964	rs1053004	17	40466092	G	A	0.379722	0.827496	0.173484	1.84e-06	0.0167427	20	4.23e-05
6	ENSG00000142606	1	MMEL1	2543279	rs10752747	1	2524915	T	G	0.310139	0.205246	0.0469858	1.25e-05	0.00636231	20	0.0002875
7	ENSG00000163464	2	CXCR1	219029643	rs7426289	2	218966315	T	C	0.499006	-0.288337	0.0670996	1.73e-05	0.0217713	20	0.0003979
8	ENSG00000180871	2	CXCR2	218995994	rs4674259	2	218991005	G	A	0.494036	-0.34142	0.0810061	2.5e-05	0.0049029	20	0.000575
9	ENSG00000126561	17	STAT5A	40451763	rs9909659	17	40473835	A	G	0.199801	0.720918	0.171973	2.76e-05	0.0107533	20	0.0006348
10	ENSG00000141744	17	PNMT	37825481	rs876493	17	37824545	G	A	0.419483	-1.6628	0.411739	5.38e-05	0.350832	20	0.0012374
11	ENSG00000206503	6	HLA-A	29911349	rs2734907	6	29901640	A	C	0.355865	0.215492	0.0557523	0.00011101	8.61e-05	20	0.00255323
12	ENSG00000211679	22	IGLC3	23248742	rs409751	22	23266797	C	T	0.420477	-0.330843	0.0996292	0.000897793	0.369365	20	0.0206492
13	ENSG00000124205	20	EDN3	57888264	rs259963	20	57824901	A	C	0.439364	-0.301348	0.0922289	0.00108543	0.0442036	20	0.0249649
14	ENSG00000215788	1	TNFRSF25	6523733	rs3007416	1	6526008	G	A	0.0735586	0.504308	0.164606	0.00218593	0.0584651	20	0.0502763
15	ENSG00000151694	2	ADAM17	9662268	rs2276337	2	9621683	G	A	0.418489	0.237432	0.0853988	0.00543141	0.894011	20	0.124922
16	ENSG00000197165	16	SULT1A2	28605847	rs35626515	16	28649651	A	C	0.350895	0.124798	0.0454987	0.00609013	0.00115413	20	0.140073
17	ENSG00000126353	17	CCR7	38715872	rs9894823	17	38772965	C	T	0.522863	0.708178	0.26552	0.00765009	0.151022	20	0.175952
18	ENSG00000104936	19	DMPK	46279392	rs7246377	19	46292259	A	G	0.466203	-0.198469	0.0754638	0.00853864	0.310844	20	0.196389
19	ENSG00000141503	17	MINK1	4769019	rs3966782	17	4807098	C	T	0.369781	-0.168191	0.0655042	0.0102396	0.660758	20	0.235511
20	ENSG00000079277	1	MKNK1	47052802	rs3766236	1	47047441	G	A	0.295229	0.151111	0.0614102	0.0138676	0.467534	20	0.318954
21	ENSG00000188906	12	LRRK2	40676816	rs4363681	12	40554055	T	C	0.450298	0.145099	0.0636594	0.0226496	0.270028	20	0.52094

## Sheet: Supplementary Table 6
Supplementary Table 6. Detailed information on SMR analysis results of Crohn's disease.
	probeID	ProbeChr	Gene	Probe_bp	topSNP	topSNP_chr	topSNP_bp	A1	A2	Freq	b_SMR	se__SMR	Pval_SMR	p_HEIDI	nsnp_HEIDI	Bonferroni
1	ENSG00000197375	5	SLC22A5	131718375	rs11242109	5	131677047	T	G	0.44334	-0.267517	0.0336102	1.73e-15	0.00652622	20	3.11e-14
3	ENSG00000115602	2	IL1RL1	102948229	rs2058660	2	103054449	G	A	0.220676	-0.707517	0.113905	5.25e-10	0.141699	20	9.45e-09
4	ENSG00000233276	3	GPX1	49395321	rs11130203	3	49575367	A	G	0.333002	-1.45802	0.245021	2.67e-09	0.0283687	20	4.81e-08
2	ENSG00000197165	16	SULT1A2	28605847	rs35626515	16	28649651	A	C	0.350895	0.297234	0.0509375	5.37e-09	0.000619788	20	9.67e-08
6	ENSG00000197208	5	SLC22A4	131655017	rs272842	5	131656517	A	G	0.415507	-0.316247	0.0600861	1.42e-07	6.38e-06	20	2.56e-06
8	ENSG00000160752	1	FDPS	155284498	rs6677385	1	155304581	A	C	0.271372	-1.52832	0.324001	2.39e-06	0.362338	20	4.3e-05
15	ENSG00000168610	17	STAT3	40502964	rs1053004	17	40466092	G	A	0.379722	0.864634	0.186449	3.53e-06	0.220935	20	6.35e-05
5	ENSG00000131507	5	NDFIP1	141511039	rs12655443	5	141467856	C	A	0.493042	-0.403481	0.0990264	4.61e-05	0.0625027	20	0.0008298
9	ENSG00000170128	1	GPR25	200842694	rs296545	1	200890692	A	G	0.292247	-0.754762	0.186298	5.09e-05	0.534096	20	0.0009162
10	ENSG00000169231	1	THBS3	155172110	rs760077	1	155178782	A	T	0.394632	0.170298	0.0429909	7.46e-05	0.0301579	20	0.0013428
12	ENSG00000096968	9	JAK2	5056608	rs6476941	9	5133609	T	C	0.5	0.461667	0.119075	0.000105696	0.104557	20	0.00190253
11	ENSG00000124205	20	EDN3	57888264	rs259963	20	57824901	A	C	0.439364	-0.334206	0.100088	0.000840388	0.454056	20	0.015127
14	ENSG00000115232	2	ITGA4	182361421	rs1375493	2	182323766	G	A	0.462227	0.146174	0.0478208	0.00223777	0.149531	20	0.0402799
7	ENSG00000169242	1	EFNA1	155103634	rs79976845	1	155099852	A	G	0.17992	1.167	0.414108	0.00483083	0.221535	20	0.086955
16	ENSG00000138363	2	ATIC	216195513	rs4535042	2	216176807	G	T	0.281312	-0.170328	0.0882591	0.0536236	0.318918	20	0.965225
17	ENSG00000144959	3	NCEH1	172388523	rs73173358	3	172416535	C	T	0.0477137	0.212078	0.147872	0.151515	0.499369	20	1
13	ENSG00000103196	16	CRISPLD2	84903982	rs8057431	16	84839954	C	A	0.274354	0.0556604	0.0494617	0.260452	0.852118	18	1

## Sheet: Supplementary Table 7
Supplementary Table 7. Drugability of identified druggable genes into drugs.
Grade	Gene	Disease	Target name	Drug name	Drug group	Summary	Link
Tier 1 target	GPBAR1	IBD/UC	G-protein coupled bile acid receptor 1	Chenodeoxycholic acid	approved	primary biliary cirrhosis	https://go.drugbank.com/drugs/DB06777
				Cholic Acid	approved	bile acid synthesis disorders	https://go.drugbank.com/drugs/DB02659
				Deoxycholic acid	approved	cytolytic agent	https://go.drugbank.com/drugs/DB03619
	IL1RL1	IBD/CD	Interleukin-1 receptor-like 1	NA	NA	NA	NA
	PRKCB	IBD	Protein kinase C beta type	Vitamin E	approved, nutraceutical, vet_approved	antioxidant vitamin	https://go.drugbank.com/drugs/DB00163
				Enzastaurin	investigational	brain cancer, lymphoma (non-hodgkin's), and lung cancer	https://go.drugbank.com/drugs/DB06486
				Cholecystokinin	approved, investigational	endogenous hormone	https://go.drugbank.com/drugs/DB08862
				alpha-Tocopherol succinate	approved, nutraceutical, vet_approved	treat and prevent vitamin deficiencies	https://go.drugbank.com/drugs/DB14001
				D-alpha-Tocopherol acetate	approved, nutraceutical, vet_approved	treat and prevent vitamin deficiencies	https://go.drugbank.com/drugs/DB14002
	PNMT	IBD/UC	Phenylethanolamine N-methyltransferase	NA	NA	NA	NA
	GPX1	UC	Glutathione peroxidase 1	Glutathione	approved, investigational, nutraceutical	nutritional supplementation	https://go.drugbank.com/drugs/DB00143
				Thimerosal	approved	antiseptic and antifungal agent	https://go.drugbank.com/drugs/DB11590
				Selenious acid	approved, investigational	antioxidant activity and protection of cell membranes	https://go.drugbank.com/drugs/DB11127
				Hydrogen peroxide	approved, vet_approved	disinfectant and sterilizer	https://go.drugbank.com/drugs/DB11091
				Cannabidiol	approved, investigational	epilepsy, ease pain	https://go.drugbank.com/drugs/DB09061
Tier 2 target	FDPS	IBD/UC	Farnesyl pyrophosphate synthase	Pamidronic acid	approved	Paget's disease, hypercalcemia of malignancy, osteolytic bone lesions	https://go.drugbank.com/drugs/DB00282
				Zoledronic acid	approved	malignancy associated hypercalcemia, multiple myeloma, and bone metastasis from solid tumors	https://go.drugbank.com/drugs/DB00399
				Alendronic acid	approved	osteoporosis	https://go.drugbank.com/drugs/DB00630
				Ibandronate	approved, investigational	osteoporosis	https://go.drugbank.com/drugs/DB00710
				Risedronic acid	approved, investigational	osteoporosis, Paget's disease	https://go.drugbank.com/drugs/DB00884
	RNASET2	IBD	Ribonuclease T2	NA	NA	NA	NA
	IGLC3	UC	Immunoglobulin Lambda Constant 3	NA	NA	NA	NA
	GPR25	CD	G protein-coupled receptor 25	NA	NA	NA	NA
	STAT3	CD	Signal transducer and activator of transcription 3	ENMD-1198	investigational	cancer	https://go.drugbank.com/drugs/DB05959
	END3	CD	Endosomal protein 3	NA	NA	NA	NA
Tier 3 target	THBS3	IBD	Thrombospondin 3	NA	NA	NA	NA
	ITGA4	CD	Integrin alpha-4	Natalizumab	approved, investigational	Crohn's disease, multiple sclerosis.	https://go.drugbank.com/drugs/DB00108
				Vedolizumab	approved	ulcerative colitis, Crohn's disease	https://go.drugbank.com/drugs/DB09033
	NDFIP1	CD	Nedd4 Family Interacting Protein 1	NA	NA	NA	NA
	JAK2	CD	Tyrosine-protein kinase JAK2	Ruxolitinib	approved	graft-versus-host disease, myelofibrosis, polycythemia vera	https://go.drugbank.com/drugs/DB08877
				Tofacitinib	approved, investigational	rheumatoid arthritis, ankylosing spondylitis, and ulcerative colitis	https://go.drugbank.com/drugs/DB08895
				Baricitinib	approved, investigational	rheumatoid arthritis	https://go.drugbank.com/drugs/DB11817
				Entrectinib, Pralsetinib	approved, investigational	non-small cell lung cancer	https://go.drugbank.com/drugs/DB11986
				Pralsetinib, Momelotinib	approved, investigational	myelofibrosis	https://go.drugbank.com/drugs/DB11763
